# Supplementary material for: Dysregulation of Synaptic Signaling Genes Is Involved in Biology of Uterine Leiomyoma
Source: Genes (Basel). 2021 Jul 29;12(8):1179. doi: 10.3390/genes12081179 (PMC8394462; doi:10.3390/genes12081179)
Supplement: Supplementary file 1 [file genes-12-01179-s001.zip]

Archive with 1 entries (1 files):
- genes-1274535-supplementary.xlsx
