# Supplementary material for: Dysregulation of Synaptic Signaling Genes Is Involved in Biology of Uterine Leiomyoma
Source: Genes (Basel). 2021 Jul 29;12(8):1179. doi: 10.3390/genes12081179 (PMC8394462; doi:10.3390/genes12081179)
Supplement: Supplementary file 1 [file genes-12-01179-s001.zip › genes-1274535-supplementary.xlsx]

## Sheet: NPTX1
GROUP	ACTB	B2M	NPTX1
normal	15.62	17.32	32.56
normal	16.765	20.02	33.19
normal	18.55	18.42	33.33
normal	18.42	17.3	32.48
normal	19.8	19.51	34.18
normal	19.465	19.995	33.93
normal	17	17.33	31.295
normal	16.85	18.27	31.39
normal	18.405	19.275	32.33
normal	17.705	18.26	31.315
normal	18.905	19.81	32.445
normal	22.8725	23.6	36.22
normal	18.12	18.185	31.1
normal	18.915	18.725	31.645
normal	17.195	18.96	30.475
normal	17.305	19.855	30.555
normal	21.09	20.02	32.46
normal	19.245	22.565	32.62
normal	19.125	21.27	31.37
normal	21.965	20.945	32.585
normal	19.23	20.215	30.545
normal	18.72	18.88	28.58
fibroid	17.32	16.92	38.5
fibroid	18.2	19.485	34.515
fibroid	17.8	18.61	32.47
fibroid	18.375	18.23	32.465
fibroid	17.925	17.715	31.865
fibroid	19.145	19.575	33.22
fibroid	20.45	18.915	33.12
fibroid	22.02	20.46	34.655
fibroid	18.055	18.3	31.605
fibroid	19.5	20.12	33.21
fibroid	19.28	19.84	32.955
fibroid	17.75	17.96	30.715
fibroid	18.85	19.765	32.09
fibroid	17.905	18.05	30.56
fibroid	19.55	18.785	31.675
fibroid	19.5	17.905	30.7
fibroid	18.675	18.465	30.18
fibroid	18.01	18.7	29.955
fibroid	19.545	18.4	30.5
fibroid	18.265	16.5	28.865
fibroid	18.745	18.785	29.94
fibroid	19.9	19.675	30.91
fibroid	29.5225	26.3	38.84
fibroid	25.1175	33.1075	39.51
fibroid	18.78	19.115	29.59
fibroid	18.2	18.805	28.87
fibroid	31.8225	25.365	38.57
fibroid	17.64	18.13	27.85
fibroid	17.655	18.54	27.83
fibroid	23.0525	25.155	33.65
fibroid	34.7325	26.4225	38.89
fibroid	19.625	20.295	28.41
fibroid	25.47	18.7	30.22
fibroid	30.7825	24.625	34.875
fibroid	30.875	23.8475	34.2375
fibroid	29.665	24.3125	33.82

## Sheet: NPTX2
GROUP	ACTB	B2M	NPTX2
normal	19.8	19.51	34.26
normal	18.405	19.275	33.21
normal	19.245	22.565	34.575
normal	18.72	18.88	32.53
normal	17.195	18.96	31.715
normal	17.305	19.855	32.15
normal	17	17.33	30.27
normal	18.12	18.185	31.16
normal	15.62	17.32	29.105
normal	16.765	20.02	30.805
normal	19.465	19.995	31.81
normal	18.55	18.42	30.315
normal	19.23	20.215	31.205
normal	18.42	17.3	29.21
normal	17.705	18.26	28.84
normal	16.85	18.27	28.39
normal	18.905	19.81	29.8
normal	22.8725	23.6	32.99
normal	19.125	21.27	28.965
normal	21.09	20.02	28.52
normal	18.915	18.725	25.985
normal	21.965	20.945	28.01
fibroid	17.925	17.715	30.445
fibroid	19.545	18.4	30.47
fibroid	19.145	19.575	30.5
fibroid	17.75	17.96	28.71
fibroid	18.2	19.485	29.09
fibroid	25.1175	33.1075	38.87
fibroid	19.625	20.295	29.79
fibroid	18.375	18.23	28.125
fibroid	18.78	19.115	28.68
fibroid	19.55	18.785	28.85
fibroid	19.9	19.675	29.41
fibroid	30.7825	24.625	37.12
fibroid	18.265	16.5	26.945
fibroid	17.905	18.05	27.5
fibroid	17.64	18.13	27.345
fibroid	22.02	20.46	30.655
fibroid	18.675	18.465	27.93
fibroid	23.0525	25.155	32.87
fibroid	18.745	18.785	27.3
fibroid	19.5	17.905	27.195
fibroid	29.665	24.3125	35.12
fibroid	18.01	18.7	26.41
fibroid	17.8	18.61	26.015
fibroid	17.32	16.92	24.915
fibroid	34.7325	26.4225	38.02
fibroid	18.2	18.805	26.195
fibroid	31.8225	25.365	36.1
fibroid	18.055	18.3	25.625
fibroid	19.28	19.84	27
fibroid	19.5	20.12	27.01
fibroid	17.655	18.54	25.005
fibroid	20.45	18.915	26.295
fibroid	18.85	19.765	25.795
fibroid	25.47	18.7	28.19
fibroid	30.875	23.8475	33.12
fibroid	29.5225	26.3	32.7575

## Sheet: CHRM2
GROUP	ACTB	B2M	CHRM2
normal	16.765	20.02	28.83
normal	22.8725	23.6	33.6975
normal	18.42	17.3	28.895
normal	19.245	22.565	30.52
normal	17	17.33	29.4
normal	18.55	18.42	30.27
normal	15.62	17.32	28.84
normal	21.965	20.945	34.5
normal	18.915	18.725	28.37
normal	18.72	18.88	30.655
normal	19.125	21.27	30.73
normal	18.12	18.185	28.55
normal	19.465	19.995	29.48
normal	17.195	18.96	29.42
normal	19.23	20.215	29.67
normal	21.09	20.02	31.11
normal	16.85	18.27	28.73
normal	17.705	18.26	29.045
normal	18.405	19.275	31.93
normal	17.305	19.855	29.465
normal	19.8	19.51	31.91
normal	18.905	19.81	26.67
fibroid	34.7325	26.4225	33.8
fibroid	29.665	24.3125	30.75
fibroid	17.32	16.92	28.405
fibroid	19.55	18.785	27
fibroid	19.28	19.84	29.215
fibroid	18.01	18.7	27.665
fibroid	17.925	17.715	28.56
fibroid	18.055	18.3	26.855
fibroid	19.545	18.4	29.025
fibroid	17.64	18.13	25.765
fibroid	30.875	23.8475	32
fibroid	19.5	20.12	26.995
fibroid	19.625	20.295	26.055
fibroid	18.2	19.485	31.22
fibroid	17.75	17.96	30.71
fibroid	19.145	19.575	31.52
fibroid	19.5	17.905	28.27
fibroid	18.265	16.5	26.685
fibroid	18.745	18.785	26.52
fibroid	18.85	19.765	27.32
fibroid	17.655	18.54	23.96
fibroid	20.45	18.915	28.525
fibroid	17.905	18.05	30.74
fibroid	18.78	19.115	28.66
fibroid	25.1175	33.1075	34.43
fibroid	30.7825	24.625	32.5775
fibroid	18.2	18.805	26.265
fibroid	19.9	19.675	28.15
fibroid	29.5225	26.3	37.5
fibroid	17.8	18.61	28.775
fibroid	18.675	18.465	27.205
fibroid	22.02	20.46	29.765
fibroid	23.0525	25.155	32
fibroid	31.8225	25.365	33.1175
fibroid	25.47	18.7	25.31
fibroid	18.375	18.23	31.045

## Sheet: DRD2
GROUP	ACTB	B2M	DRD2
normal	16.765	20.02	27.795
normal	22.8725	23.6	32
normal	18.42	17.3	29.505
normal	19.245	22.565	31.395
normal	17	17.33	31.12
normal	18.55	18.42	27.95
normal	15.62	17.32	29.605
normal	21.965	20.945	31.22
normal	18.915	18.725	29.655
normal	18.72	18.88	32.725
normal	19.125	21.27	31.26
normal	18.12	18.185	28.7
normal	19.465	19.995	33.405
normal	17.195	18.96	31.63
normal	19.23	20.215	26.885
normal	21.09	20.02	31.02
normal	16.85	18.27	29.44
normal	17.705	18.26	29.29
normal	18.405	19.275	30.19
normal	17.305	19.855	30.13
normal	19.8	19.51	31.87
normal	18.905	19.81	27.22
fibroid	34.7325	26.4225	35.15
fibroid	29.665	24.3125	31.55
fibroid	17.32	16.92	23.895
fibroid	19.55	18.785	29.59
fibroid	19.28	19.84	27.24
fibroid	18.01	18.7	28.01
fibroid	17.925	17.715	28.46
fibroid	18.055	18.3	23.705
fibroid	19.545	18.4	33.06
fibroid	17.64	18.13	23.805
fibroid	30.875	23.8475	34.6925
fibroid	19.5	20.12	24.615
fibroid	19.625	20.295	30.51
fibroid	18.2	19.485	31.155
fibroid	17.75	17.96	31.405
fibroid	19.145	19.575	30.68
fibroid	19.5	17.905	31.855
fibroid	18.265	16.5	26.88
fibroid	18.745	18.785	25.975
fibroid	18.85	19.765	24.92
fibroid	17.655	18.54	26.495
fibroid	20.45	18.915	30.13
fibroid	17.905	18.05	26.55
fibroid	18.78	19.115	25.485
fibroid	25.1175	33.1075	33.1
fibroid	30.7825	24.625	35.12
fibroid	18.2	18.805	26
fibroid	19.9	19.675	29.875
fibroid	29.5225	26.3	36.01
fibroid	17.8	18.61	25.92
fibroid	18.675	18.465	26.425
fibroid	22.02	20.46	32.785
fibroid	23.0525	25.155	33.3975
fibroid	31.8225	25.365	37.29
fibroid	25.47	18.7	27.705
fibroid	18.375	18.23	25.695

## Sheet: CACNA1A
GROUP	ACTB	B2M	CACNA1A
normal	16.765	20.02	29.295
normal	22.8725	23.6	32.74
normal	18.42	17.3	30.77
normal	19.245	22.565	31.54
normal	17	17.33	30.09
normal	18.55	18.42	30.145
normal	15.62	17.32	30.71
normal	21.965	20.945	31.715
normal	18.915	18.725	31.53
normal	18.72	18.88	29.795
normal	19.125	21.27	31.545
normal	18.12	18.185	29.66
normal	19.465	19.995	30.555
normal	17.195	18.96	26.8
normal	19.23	20.215	31.485
normal	21.09	20.02	29.48
normal	16.85	18.27	29.34
normal	17.705	18.26	29.18
normal	18.405	19.275	30.745
normal	17.305	19.855	27.95
normal	19.8	19.51	29
normal	18.905	19.81	31.965
fibroid	34.7325	26.4225	37.08
fibroid	29.665	24.3125	36.17
fibroid	17.32	16.92	24.785
fibroid	19.55	18.785	28.15
fibroid	19.28	19.84	26.59
fibroid	18.01	18.7	27.665
fibroid	17.925	17.715	29.765
fibroid	18.055	18.3	26.49
fibroid	19.545	18.4	30.57
fibroid	17.64	18.13	26.04
fibroid	30.875	23.8475	36.16
fibroid	19.5	20.12	27.305
fibroid	19.625	20.295	30.495
fibroid	18.2	19.485	30.51
fibroid	17.75	17.96	27.065
fibroid	19.145	19.575	27.495
fibroid	19.5	17.905	25.895
fibroid	18.265	16.5	27.66
fibroid	18.745	18.785	25.725
fibroid	18.85	19.765	27.81
fibroid	17.655	18.54	27.2
fibroid	20.45	18.915	28.88
fibroid	17.905	18.05	26.02
fibroid	18.78	19.115	25.48
fibroid	25.1175	33.1075	37.81
fibroid	30.7825	24.625	36.11
fibroid	18.2	18.805	26.21
fibroid	19.9	19.675	31.18
fibroid	29.5225	26.3	37.4
fibroid	17.8	18.61	29.34
fibroid	18.675	18.465	27.98
fibroid	22.02	20.46	33.31
fibroid	23.0525	25.155	33
fibroid	31.8225	25.365	39.14
fibroid	25.47	18.7	27.68
fibroid	18.375	18.23	25.91
